# Supplementary material for: Opportunities and challenges in incorporating ancillary studies into a cancer prevention randomized clinical trial
Source: Trials. 2016 Aug 12;17:400. doi: 10.1186/s13063-016-1524-9 (PMC4983010; doi:10.1186/s13063-016-1524-9)
Supplement: Additional file 2: — Participating IRBs on SELECT. (XLS 81 kb) [file 13063_2016_1524_MOESM2_ESM.xls]

## Sheet: IRBs
FWA number	SELECT Site name	City	State
FWA00000026	Akron City Hospital	Akron	OH
FWA00000034	Sacred Heart Med Ctr	Spokane	WA
FWA00000036	Rutgers New Jersey	Newark	NJ
FWA00000043	Sun Health Res Inst	Sun City	AZ
FWA00000057	Missouri Baptist MC	St. Louis	MO
FWA00000058	Grand Rapids CCOP	Grand Rapids	MI
FWA00000058	Munson Medical Ctr	Traverse City	MI
FWA00000059	Chester County Hosp	West Chester	PA
FWA00000063	Geisinger Clinic	Danville	PA
FWA00000068	VAMC San Francisco	San Francisco	CA
FWA00000068	Mt Zion Cancer Ctr	San Francisco	CA
FWA00000081	Long Beach Memorial	Long Beach	CA
FWA00000083	Illinois, Univ of	Chicago	IL
FWA00000117	VAMC Syracuse	Syracuse	NY
FWA00000125	SUNY Stony Brook	Stony Brook	NY
FWA00000128	Palmetto Richland MH	Columbia	SC
FWA00000161	Oregon Hlth Sci Univ	Portland	OR
FWA00000176	Mount Sinai CCOP	Miami Beach	FL
FWA00000188	Michigan CRC CCOP	Ann Arbor	MI
FWA00000200	London HSC	London	ON
FWA00000200	London Reg Ca Ctr	London	ON
FWA00000234	Sunnybrook Hlth SC	Toronto	ON
FWA00000286	Baylor College	Houston	TX
FWA00000286	Beeler-Manske Clinic	Texas City	TX
FWA00000290	VAMC Jesse Brown	Chicago	IL
FWA00000291	VAMC McGuire	Richmond	VA
FWA00000292	Atlanta Reg CCOP	Atlanta	GA
FWA00000301	Boston Medical Ctr	Boston	MA
FWA00000329	Centre de Recherche	Quebec	QC
FWA00000331	Northern NJ Ca Assoc	Hackensack	NJ
FWA00000332	Prostate Cancer Ctr	Calgary	AB
FWA00000363	MD Anderson	Houston	TX
FWA00000414	Sinai Samaritan MC	Milwaukee	WI
FWA00000448	Harris Methodist	Fort Worth	TX
FWA00000470	St Joseph Med Ctr	Reading	PA
FWA00000472-02	Lutheran Gen Hosp	Park Ridge	IL
FWA00000477	Walter Reed AMC	Washington	DC
FWA00000482	Rush Univ Med Ctr	Chicago	IL
FWA00000505	VAMC James A. Haley	Tampa	FL
FWA00000518	Princess Margaret	Toronto	ON
FWA00000544	Swedish Medical Ctr	Seattle	WA
FWA00000544	Cascadia Cancer Prev	Bellingham	WA
FWA00000556	VAMC Omaha	Omaha	NE
FWA00000573	Inova Fairfax Hosp	Falls Church	VA
FWA00000581	Harrington CC	Amarillo	TX
FWA00000622	Upstate Carolina	Spartanburg	SC
FWA00000624	Lehigh Valley Hosp	Allentown	PA
FWA00000635	Duluth CCOP	Duluth	MN
FWA00000653	LSU-Shreveport	Shreveport	LA
FWA00000662	Piedmont Hospital	Atlanta	GA
FWA00000668	Vancouver Hospital	Vancouver	BC
FWA00000692	City of Hope Med Ctr	Duarte	CA
FWA00000693	Hurley Medical Ctr	Flint	MI
FWA00000723	Vermont Cancer Ctr	Burlington	VT
FWA00000733	VAMC Phoenix	Phoenix	AZ
FWA00000734	VAMC Greater LA	Los Angeles	CA
FWA00000740	Raleigh Hem/Onc	Raleigh	NC
FWA00000750	Sacred Heart Hosp	Pensacola	FL
FWA00000764	Northwest Hosp	Seattle	WA
FWA00000785	Bay Area CCOP	Oakland	CA
FWA00000820	Med Col of Wisconsin	Milwaukee	WI
FWA00000840	McGill University HC	Montreal	QC
FWA00000873	Marshfield Clinic	Marshfield	WI
FWA00000884	Illinois CancerCare	Peoria	IL
FWA00000891	DC United	Washington	DC
FWA00000900	VAMC Tuscaloosa	Tuscaloosa	AL
FWA00000912	Mary Greeley MC	Ames	IA
FWA00000914	Metro-Minnesota CCOP	Minneapolis	MN
FWA00000929	VAMC Palo Alto	Palo Alto	CA
FWA00000935	Stanford University	Stanford	CA
FWA00000939	Northside Hospital	Atlanta	GA
FWA00000942	VAMC Loma Linda	Loma Linda	CA
FWA00000958	VAMC So Nevada	North Las Vegas	NV
FWA00000968	Central Indiana CC	Indianapolis	IN
FWA00001001	Baptist Regional	Jacksonville	FL
FWA00001005	Wichita CCOP	Wichita	KS
FWA00001033	Western Onc CCOP	Portland	OR
FWA00001040	MeritCare Hosp CCOP	Fargo	ND
FWA00001047	MacNeal Hospital	Berwyn	IL
FWA00001055	PinnacleHealth	Harrisburg	PA
FWA00001119	Arkansas, Univ of	Little Rock	AR
FWA00001125	VAMC Central Texas	Temple	TX
FWA00001136	N Michigan Reg Hosp	Petoskey	MI
FWA00001157	Providence Hospital	Washington	DC
FWA00001166	VAMC Oklahoma City	Oklahoma City	OK
FWA00001169	Bryn Mawr Hospital	Bryn Mawr	PA
FWA00001169	Main Line/Lankenau	Wynnewood	PA
FWA00001169	Paoli Memorial Hosp	Paoli	PA
FWA00001198	Mid Delta FP	Cleveland	MS
FWA00001238	Boca Raton Comm Hosp	Boca Raton	FL
FWA00001270	VAMC Boston	Boston	MA
FWA00001273	VAMC Providence	Providence	RI
FWA00001281	VAMC New Jersey	East Orange	NJ
FWA00001282	VAMC Pittsburgh	Pittsburgh	PA
FWA00001312	VAMC Lebanon	Lebanon	PA
FWA00001330	Sutter Hlth CRG-East	Sacramento	CA
FWA00001338	VAMC Dallas	Dallas	TX
FWA00001378	Parrish Medical Ctr	Titusville	FL
FWA00001380	Greenville CCOP	Greenville	SC
FWA00001435	Wake Forest Univ	Winston-Salem	NC
FWA00001437	Santa Clara Valley	San Jose	CA
FWA00001446	Capital Region PC	Victoria	BC
FWA00001464	H Lee Moffitt CC	Tampa	FL
FWA00001470	VAMC San Juan	San Juan	PR
FWA00001471	VAMC Houston	Houston	TX
FWA00001478	VAMC Hines	Hines	IL
FWA00001480	VAMC Minneapolis	Minneapolis	MN
FWA00001481	VAMC Kansas City	Kansas City	MO
FWA00001493	Danville Reg Med Ctr	Danville	VA
FWA00001499-01	Chandler Reg Hosp	Chandler	AZ
FWA00001499-02	Glendale Mem Hosp	Glendale	CA
FWA00001499-05	Northridge Hosp	Northridge	CA
FWA00001499-06	Sierra Nevada Mem	Grass Valley	CA
FWA00001544	VAMC Asheville	Asheville	NC
FWA00001546	VAMC Fargo	Fargo	ND
FWA00001549	VAMC Lakeside	Chicago	IL
FWA00001549	Northwestern Univ	Chicago	IL
FWA00001549	Midwest Center	Joliet	IL
FWA00001562	VAMC Leavenworth	Leavenworth	KS
FWA00001562	VAMC Topeka	Topeka	KS
FWA00001563	Dayton CCOP	Dayton	OH
FWA00001600	VAMC Durham	Durham	NC
FWA00001660	VAMC Louisville	Louisville	KY
FWA00001678	VAMC Memphis	Memphis	TN
FWA00001679	VAMC Salisbury	Salisbury	NC
FWA00001689	Memorial Health Univ	Savannah	GA
FWA00001706	Conemaugh Mem MC	Johnstown	PA
FWA00001750	Wilford Hall Med Ctr	Lackland AFB	TX
FWA00001771	Queen Elizabeth HSC	Halifax	NS
FWA00001815	Johnson City Med Ctr	Johnson City	TN
FWA00001830	St Joseph Mercy	Pontiac	MI
FWA00001831	St Vincent Med Ctr	Toledo	OH
FWA00001832	Bixby Oncology Ctr	Adrian	MI
FWA00001832	Flower Hospital	Sylvania	OH
FWA00001832	Toledo Hospital	Toledo	OH
FWA00001874	VAMC Northport	Northport	NY
FWA00001894	Renown Reg Med Ctr	Reno	NV
FWA00001957	St Vincent Hospital	Green Bay	WI
FWA00001994	Virginia Mason CCOP	Seattle	WA
FWA00002033	Delta Hlth Center	Mound Bayou	MS
FWA00002047	Aspirus Reg CC	Wausau	WI
FWA00002050	Ochsner CCOP	New Orleans	LA
FWA00002050	Ochsner Health Ctr	Baton Rouge	LA
FWA00002051	VAMC Overton Brooks	Shreveport	LA
FWA00002055	Tulane University	New Orleans	LA
FWA00002073	VAMC Stratton	Albany	NY
FWA00002092	Lakeland Regional CC	Lakeland	FL
FWA00002108	Mercy MC-North Iowa	Mason City	IA
FWA00002109	Kimmel Cancer Ctr	Philadelphia	PA
FWA00002109	Mercy Fitzgerald	Darby	PA
FWA00002109	Riddle Memorial Hosp	Media	PA
FWA00002117	VAMC James A Quillen	Johnson City	TN
FWA00002143	Northern Indiana CRC	South Bend	IN
FWA00002143	Gerald P. Murphy	West Lafayette	IN
FWA00002148	Grand View Hospital	Sellersville	PA
FWA00002226	St Joseph Med Ctr	Towson	MD
FWA00002247	Miami, Univ of	Miami	FL
FWA00002249	Providence Alaska MC	Anchorage	AK
FWA00002279	VAMC Western NY	Buffalo	NY
FWA00002284	Washington Univ	St. Louis	MO
FWA00002292	Carle Cancer Center	Urbana	IL
FWA00002301-01	Knoxville, U of TN	Knoxville	TN
FWA00002301-02	Tennessee, U of	Memphis	TN
FWA00002334	Harbor-UCLA	Torrance	CA
FWA00002338	Huntington Mem Hosp	Pasadena	CA
FWA00002344-01	Kaiser-Oakland	Oakland	CA
FWA00002344-02	Kaiser Permanente	Portland	OR
FWA00002344-03	Kaiser Permanente-GA	Tucker	GA
FWA00002346	Gulf Coast MBCCOP	Mobile	AL
FWA00002354	Delaware Co Mem Hosp	Drexel Hill	PA
FWA00002460	Wayne State/Karmanos	Detroit	MI
FWA00002475	VAMC Washington DC	Washington	DC
FWA00002500	La Grange Mem Hosp	La Grange	IL
FWA00002505	North Shore CCOP	Manhasset	NY
FWA00002507	St Francis Hospital	Tulsa	OK
FWA00002516	William Beau Hosp	Royal Oak	MI
FWA00002520	Southern Nevada CCOP	Las Vegas	NV
FWA00002526	Mission Hospital	Asheville	NC
FWA00002558	Montefiore MC-Wake	Bronx	NY
FWA00002568	St Francis Med Ctr	Trenton	NJ
FWA00002584	Central Montgomery	Lansdale	PA
FWA00002606	VAMC Gainesville	Gainesville	FL
FWA00002630-01	Western Reg CCOP	Phoenix	AZ
FWA00002630-02	Fairbanks Mem Hosp	Fairbanks	AK
FWA00002636	Columbia University	New York	NY
FWA00002656	Mem Hosp, Burlington	Mount Holly	NJ
FWA00002656	Virtua West Jersey	Gibbsboro	NJ
FWA00002674	Columbus CCOP	Columbus	OH
FWA00002702	Trinity Med Ctr	Moline	IL
FWA00002709	Camcare Health	Charleston	WV
FWA00002729	Galveston, U of TX	Galveston	TX
FWA00002729	UTMB-Internal Med	Galveston	TX
FWA00002741	NY Methodist Hosp	Brooklyn	NY
FWA00002762	LSU-New Orleans	New Orleans	LA
FWA00002782	Wayne Memorial Hosp	Goldsboro	NC
FWA00002799	Louisiana Onc Assoc	Lafayette	LA
FWA00002812	Stormont-Vail Health	Topeka	KS
FWA00002814	Kalamazoo CCOP	Kalamazoo	MI
FWA00002830	Ottawa General Hosp	Ottawa	ON
FWA00002849	Trinitas Hospital	Elizabeth	NJ
FWA00002858	VAMC St Louis	St. Louis	MO
FWA00002918	Margaret R. Pardee	Hendersonville	NC
FWA00002939	Nebraska, Univ of	Omaha	NE
FWA00002939	Midwest Urol UNMC	Omaha	NE
FWA00003000	NorthShore Univ	Evanston	IL
FWA00003005	Oakwood Healthcare	Dearborn	MI
FWA00003007	Iowa Hosp, Univ of	Iowa City	IA
FWA00003013	St Mary Hospital	Langhorne	PA
FWA00003015	Sparrow Health Sys	Lansing	MI
FWA00003020	Midtown Urology PC	Atlanta	GA
FWA00003036	Providence Hosp	Southfield	MI
FWA00003045	Glens Falls Hospital	Glens Falls	NY
FWA00003082	INTEGRIS Oncology	Oklahoma City	OK
FWA00003095	Dartmouth Hitchcock	Lebanon	NH
FWA00003097	Lawrence & Mem Hosp	New London	CT
FWA00003103	Faxton-St Luke's	Utica	NY
FWA00003105	Marquette Gen Hosp	Marquette	MI
FWA00003110	Reading Hospital	West Reading	PA
FWA00003114	Good Samaritan Hosp	Cincinnati	OH
FWA00003115	Aultman Hospital	Canton	OH
FWA00003123	Methodist Hospitals	Gary	IN
FWA00003126	Fulton County HC	Wauseon	OH
FWA00003152	Cincinnati, Univ of	Cincinnati	OH
FWA00003157	Fremont Mem Hosp	Fremont	OH
FWA00003194	Orocovis Med Ctr	Orocovis	PR
FWA00003217	St John Hospital	Detroit	MI
FWA00003219	Anne Arundel Med Ctr	Annapolis	MD
FWA00003233	Juravinski Ca Ctr	Hamilton	ON
FWA00003245	Beth Israel Deacones	Boston	MA
FWA00003248	Capital Health	Trenton	NJ
FWA00003255	New Mexico, Univ of	Albuquerque	NM
FWA00003267	Northwest CCOP	Tacoma	WA
FWA00003269	Muskogee Reg Med Ctr	Muskogee	OK
FWA00003297	Thompson Ca Surv Ctr	Knoxville	TN
FWA00003297	Thompson - Methodist	Oak Ridge	TN
FWA00003358	Scott & White CCOP	Temple	TX
FWA00003369	Ottumwa Regional HC	Ottumwa	IA
FWA00003370	Valley Hospital	Paramus	NJ
FWA00003371	West Clinic	Memphis	TN
FWA00003377	Nebraska Meth Hosp	Omaha	NE
FWA00003402	Mercy Health Center	Oklahoma City	OK
FWA00003411	Kansas, Univ of	Kansas City	KS
FWA00003465	Community Med Ctr	Toms River	NJ
FWA00003494	Tyler, U of TX	Tyler	TX
FWA00003508	Sibley Mem Hosp	Washington	DC
FWA00003516	VAMC So Arizona	Tucson	AZ
FWA00003526	Hawaii CCOP	Honolulu	HI
FWA00003541	Toledo CCC-Monroe	Monroe	MI
FWA00003541	Toledo Clinic CC	Toledo	OH
FWA00003544	Indiana University	Indianapolis	IN
FWA00003557	St Luke's Univ Hosp	Bethlehem	PA
FWA00003566	Methodist Cancer Ctr	Indianapolis	IN
FWA00003582	Kansas City CCOP	Prairie Village	KS
FWA00003601	Baptist Health	Lexington	KY
FWA00003624	Downstate Med Ctr	Brooklyn	NY
FWA00003628	Bassett Research Ins	Cooperstown	NY
FWA00003630	Mississippi, Univ of	Jackson	MS
FWA00003675	Meharry Med College	Nashville	TN
FWA00003698	Cedar Rapids CCOP	Cedar Rapids	IA
FWA00003785	Peninsula Reg MC	Salisbury	MD
FWA00003822	Resurrection Med Ctr	Chicago	IL
FWA00003823	Pottstown Memorial	Pottstown	PA
FWA00003837	Associated Urologist	Columbia	MO
FWA00003845	St Charles Hospital	Oregon	OH
FWA00003846	Fox Chase Cancer Ctr	Philadelphia	PA
FWA00003849	Greater Baltimore MC	Baltimore	MD
FWA00003887	Harrison Peeples HCC	Varnville	SC
FWA00003906-01	Willamette Valley	Eugene	OR
FWA00003915	NW Ohio Oncology Ctr	Maumee	OH
FWA00003937	Ireland Cancer Ctr	Cleveland	OH
FWA00003944	Easton Hospital	Easton	PA
FWA00003956	Sentara Cancer Inst	Virginia Beach	VA
FWA00003978	Penrose-St Francis	Colorado Springs	CO
FWA00004019	Hem/Onc PC	Stamford	CT
FWA00004028-01	Abramson Cancer Ctr	Philadelphia	PA
FWA00004028-02	Pennsylvania Hosp	Philadelphia	PA
FWA00004071	Irvine, Univ of CA	Orange	CA
FWA00004123	Abington Mem Hosp	Abington	PA
FWA00004139	Martin Memorial CC	Stuart	FL
FWA00004203	Cancer Care NW	Spokane	WA
FWA00004218	Arizona Cancer Ctr	Tucson	AZ
FWA00004219	Central PA Hem & Med	Lemoyne	PA
FWA00004231	VAMC Cleveland	Cleveland	OH
FWA00004252	Hershey Med Ctr	Hershey	PA
FWA00004264	SW Onc Res Dept	Bennington	VT
FWA00004271	Colorado Ca Res Prog	Denver	CO
FWA00004294	Cobb Hospital	Austell	GA
FWA00004294	Kennestone Hospital	Marietta	GA
FWA00004305	St Mary's Med Ctr	Saginaw	MI
FWA00004309	Lahey Clinic Med Ctr	Burlington	MA
FWA00004315	Great Falls Clinic	Great Falls	MT
FWA00004341	St Luke's Mt State	Boise	ID
FWA00004383	Jennersville Reg	West Grove	PA
FWA00004415	Baylor Univ Med Ctr	Dallas	TX
FWA00004416	St John Med Ctr	Tulsa	OK
FWA00004435	VAMC Long Beach	Long Beach	CA
FWA00004495	San Diego, U of CA	La Jolla	CA
FWA00004495	UCSD - Chula Vista	Chula Vista	CA
FWA00004525	Missouri Valley CCOP	Omaha	NE
FWA00004525	Alegent Bergan Mercy	Omaha	NE
FWA00004525	Alegent Immanuel Med	Omaha	NE
FWA00004598	Mercy Medical Center	Canton	OH
FWA00004617	VAMC Puget Sound	Seattle	WA
FWA00004642	Los Angeles, U of CA	Los Angeles	CA
FWA00004669	Quad Cities/Genesis	Davenport	IA
FWA00004676	Our Lady of the Lake	Baton Rouge	LA
FWA00004779	DeKalb Medical Ctr	Decatur	GA
FWA00004803	Doylestown Hospital	Doylestown	PA
FWA00004873	Montana CCOP	Billings	MT
FWA00004875	Gwinnett Hosp System	Lawrenceville	GA
FWA00004969	Michigan, Univ of	Ann Arbor	MI
FWA00004977	Good Samaritan Hosp	Kearney	NE
FWA00005001-01	Mayo Clinic	Rochester	MN
FWA00005001-02	Mayo Clinic Arizona	Scottsdale	AZ
FWA00005014	Good Samaritan MC	West Palm Beach	FL
FWA00005036	Sacred Heart Hosp	Allentown	PA
FWA00005070	Colorado, Univ of	Denver	CO
FWA00005078	WVU-Morgantown	Morgantown	WV
FWA00005087	UT Southwestern	Dallas	TX
FWA00005088	Mt Sinai Hosp MC	Chicago	IL
FWA00005286	Norristown Reg CC	Norristown	PA
FWA00005287	VCU Massey CC	Richmond	VA
FWA00005295	Kentucky, Univ of	Lexington	KY
FWA00005367	Cleveland Clinic	Cleveland	OH
FWA00005399	Wisconsin, Univ of	Madison	WI
FWA00005405	Baptist Health	Louisville	KY
FWA00005451	Hunterdon Med Ctr	Flemington	NJ
FWA00005455	Shore Mem Hosp	Somers Point	NJ
FWA00005497	CaroMont Reg Med Ctr	Gastonia	NC
FWA00005565	Chicago Hospitals, U	Chicago	IL
FWA00005576	Schiffler Cancer Ctr	Wheeling	WV
FWA00005603	Mem Hosp, Easton	Easton	MD
FWA00005668	Ingalls Hospital	Harvey	IL
FWA00005752	Johns Hopkins Univ	Baltimore	MD
FWA00005756	Vanderbilt Univ	Nashville	TN
FWA00005807	Siouxland Hem-Onc	Sioux City	IA
FWA00005813	Roper-St. Francis	Charleston	SC
FWA00005846	Henry Ford Hosp	Detroit	MI
FWA00005868	Hem-Onc Assoc of CNY	East Syracuse	NY
FWA00005894	Sherbrooke Univ Hosp	Sherbrooke	QC
FWA00005898	SW Cancer & Res Ctr	Lubbock	TX
FWA00005906	So Calif, U of	Los Angeles	CA
FWA00005928	San Antonio, U of TX	San Antonio	TX
FWA00005930	Chestnut Hill HC	Philadelphia	PA
FWA00005935	Front Range Ca Spec	Fort Collins	CO
FWA00005945	George Washington U	Washington	DC
FWA00005956	St Charles Hlth Sys	Bend	OR
FWA00005960	UAB Div of Prev Med	Birmingham	AL
FWA00005988	Iowa Oncology CCOP	Des Moines	IA
FWA00006024	St Luke's Hospital	Phillipsburg	NJ
FWA00006038	Lancaster Gen Hosp	Lancaster	PA
FWA00006046	Thunder Bay Reg HSC	Thunder Bay	ON
FWA00006064	Connecticut, Univ of	Farmington	CT
FWA00006064	New Britain Gen Hosp	New Britain	CT
FWA00006084	Florida Cancer Inst	New Port Richey	FL
FWA00006097	Decatur Mem Hosp	Decatur	IL
FWA00006215	Arnett Clinic, LLC	Lafayette	IN
FWA00006216	Southern Reg Med Ctr	Riverdale	GA
FWA00006230	Kootenai Cancer Ctr	Post Falls	ID
FWA00006359	CC of SW Oklahoma	Lawton	OK
FWA00006378	Ohio State Univ	Columbus	OH
FWA00006413	Ozarks CCOP	Springfield	MO
FWA00006413	Phelps County Reg MC	Rolla	MO
FWA00006466	Mercy-Springfield	Springfield	MO
FWA00006538	N Coast Cancer Care	Sandusky	OH
FWA00006557	Christiana Care Hlth	Newark	DE
FWA00006557	Beebe Hospital	Lewes	DE
FWA00006557	MD Anderson-Voorhees	Voorhees	NJ
FWA00006557	Nanticoke Mem Hosp	Seaford	DE
FWA00006575	Lima Memorial Hosp	Lima	OH
FWA00006610	Our Lady, Bellefonte	Ashland	KY
FWA00006731	Roswell Park	Buffalo	NY
FWA00006790	Pittsburgh Ca Inst	Pittsburgh	PA
FWA00006799	Genesys Reg Med Ctr	Flint	MI
FWA00006896	Methodist, Dallas	Dallas	TX
FWA00007145	Maryland, Univ of	Baltimore	MD
FWA00007305	Somerset Med Ctr	Somerville	NJ
FWA00007383	WNY Urology Assoc	Orchard Park	NY
FWA00007514	Phoenixville Hosp	Phoenixville	PA
FWA00007828	McLeod Reg Med Ctr	Florence	SC
FWA00007841	Breslin Cancer Ctr	Lansing	MI
FWA00007905	LDS Hospital	Salt Lake City	UT
FWA00007961	Oklahoma, Univ of	Oklahoma City	OK
FWA00007980	St Alphonsus Reg MC	Boise	ID
FWA00008267	Regional Cancer Ctr	Erie	PA
FWA00008414	York Cancer Center	York	PA
FWA00008648	Mercy Hosp-Joplin	Joplin	MO
FWA00008828	Tyler Cancer Center	Tyler	TX
FWA00008833	Lionel B. Katchem	Upland	CA
FWA00009049	San Juan MBCCOP	San Juan	PR
FWA00009049	Altamira Family Med	San Juan	PR
FWA00009049	Miguel Sosa Padilla	San Juan	PR
FWA00009049	Centro Clinico	San Juan	PR
FWA00009049	Andres Grillasca	Ponce	PR
FWA00009051	Gonzalez Martinez	San Juan	PR
FWA00009169	El Paso CTC	El Paso	TX
FWA00009345	MaineGeneral MC	Waterville	ME
FWA00009386	Rochester, Univ of	Rochester	NY
FWA00009471	Loyola University	Maywood	IL
FWA00009499	St Mary-Corwin MC	Pueblo	CO
FWA00009553	Nebraska CRC	Lincoln	NE
FWA00009578	Dickstein CTC	White Plains	NY
FWA00009807	Queens Hospital Ctr	Jamaica	NY
FWA00009964	Berkshire Hem/Onc	Pittsfield	MA
FWA00010686	Medical College-Ohio	Toledo	OH
FWA00011915	AtlantiCare Reg MC	Pomona	NJ
FWA00012630	Memorial Medical Ctr	Springfield	IL
FWA00013006-01	Riverview Med Ctr	Red Bank	NJ
FWA00013006-02	Ocean Medical Center	Brick	NJ
FWA00013095	Presbyterian Hosp	Dallas	TX
FWA00013717	Sanford Cancer Ctr	Sioux Falls	SD
FWA00014050	Santa Rosa Mem Hosp	Santa Rosa	CA
FWA00014941	Regional CC-Waukesha	Waukesha	WI
FWA00014941	Reg CC-Oconomowoc	Oconomowoc	WI
FWA00015120	Allegheny Gen Hosp	Pittsburgh	PA
FWA00015120	Blair Medical Assoc	Altoona	PA
FWA00015120	Sharon Regional CC	Hermitage	PA
FWA00015865	Sherman Hospital	Elgin	IL
FWA00016574	Puget Sound Ca Ctr	Edmonds	WA
FWA00017543	St John Macomb Hosp	Warren	MI
FWA00018652	Forsyth Medical Ctr	Winston-Salem	NC
FWA00018652	Presbyterian Hosp	Charlotte	NC
M1014	Chicago Consortium	Chicago	IL
T-3143	Baywood Medical Ctr	Mesa	AZ
T-4019	Waco Cancer Care	Waco	TX
T-5171	VAMC Birmingham	Birmingham	AL
T-5227	Eastwick Primary	Philadelphia	PA
